# Supplementary material for: Artemisinin Targets Transcription Factor PDR1 and Impairs Candida glabrata Mitochondrial Function
Source: Antioxidants (Basel). 2022 Sep 20;11(10):1855. doi: 10.3390/antiox11101855 (PMC9598568; doi:10.3390/antiox11101855)
Supplement: Supplementary file 1 [file antioxidants-11-01855-s001.zip]

Archive with 1 entries (1 files):
- antioxidants-1882129-supplementary.pdf
